# Supplementary material for: Genomic Profiling of Highly Aggressive Musculoskeletal Sarcomas Identifies Potential Therapeutic Targets: A Single-Center Experience
Source: Cancers (Basel). 2025 Dec 31;18(1):139. doi: 10.3390/cancers18010139 (PMC12784745; doi:10.3390/cancers18010139)
Supplement: Supplementary file 1 [file cancers-18-00139-s001.zip]

Archive with 2 entries (2 files):
- cancers-4026395 Table S1.pdf
- cancers-4026395-supplementary-Table S2.pdf
